# Supplementary material for: UV LED Curable Perfluoropolyether (PFPE)-Urethane Methacrylate Transparent Coatings for Photonic Applications: Synthesis and Characterization
Source: Polymers (Basel). 2023 Jul 8;15(14):2983. doi: 10.3390/polym15142983 (PMC10383132; doi:10.3390/polym15142983)
Supplement: Supplementary file 1 [file polymers-15-02983-s001.zip]

Archive with 1 entries (1 files):
- polymers-2429156-SI.pdf
